# Supplementary material for: MTHFR and MTRR Polymorphisms Predict Sex-Dependent Psychotic Symptom Improvements, Not Metabolic Changes
Source: Int J Mol Sci. 2026 Jan 29;27(3):1348. doi: 10.3390/ijms27031348 (PMC12898146; doi:10.3390/ijms27031348)
Supplement: Supplementary file 1 [file ijms-27-01348-s001.zip]

Archive with 1 entries (1 files):
- ijms-4080811-supplementary.pdf
